# Supplementary material for: A Protein with Unknown Function, Ps495620, Is Critical for the Sporulation and Oospore Production of Phytophthora sojae
Source: J Fungi (Basel). 2024 Dec 27;11(1):12. doi: 10.3390/jof11010012 (PMC11766772; doi:10.3390/jof11010012)
Supplement: Supplementary file 1 [file jof-11-00012-s001.zip]

Archive with 1 entries (1 files):
- jof-3363404-supplementary.pdf
